# Supplementary material for: New Generation Automatic Massage Chairs for Enhancing Daytime Naps: A Crossover Placebo-Controlled Trial
Source: Healthcare (Basel). 2025 Sep 12;13(18):2291. doi: 10.3390/healthcare13182291 (PMC12469339; doi:10.3390/healthcare13182291)
Supplement: Supplementary file 1 [file healthcare-13-02291-s001.zip]

Archive with 1 entries (1 files):
- healthcare-3831601-supplementary.pdf
